# Supplementary material for: HO-1089 and HO-1197, Novel Herbal Formulas, Have Antitumor Effects via Suppression of PLK1 (Polo-like Kinase 1) Expression in Hepatocellular Carcinoma
Source: Cancers (Basel). 2023 Jan 30;15(3):851. doi: 10.3390/cancers15030851 (PMC9913440; doi:10.3390/cancers15030851)
Supplement: Supplementary file 1 [file cancers-15-00851-s001.zip]

Archive with 1 entries (1 files):
- cancers-2103009-supplementary.pdf
